# Supplementary material for: H558R, a common SCN5A polymorphism, modifies the clinical phenotype of Brugada syndrome by modulating DNA methylation of SCN5A promoters
Source: J Biomed Sci. 2017 Dec 4;24:91. doi: 10.1186/s12929-017-0397-x (PMC5713129; doi:10.1186/s12929-017-0397-x)
Supplement: Supplementary file 1 — SCN5A primer list. (XLSX 11 kb) [file 12929_2017_397_MOESM1_ESM.xlsx]

## Sheet: Sheet1
Supplementary Table 1. SCN5A primer list
primer no.		sense primer(5'→3'）	antisense primer(5'→3'）
1	exon1	gccgctgagcctgcgcccagt	ggaaagttgggcggcggcag
2	exon2	ggtctgcccaccctgctctct	cctcttccccctctgctccatt
3	exon3	agtccaagggctctgagccaa	ggtactcagcaggtattaactgcaa
4	exon4	ggtagcactgtcctggcagtgat	cctggactcaagtcccccttc
5	exon5	tcactccacgtaaggaacctg	atgtggactgcagggaggaagc
6	exon6	cctttcctcctctcactgtctgt	ggtattctggtgacaggcacattc
7	exon7	ccacctctggttgcctacactg	gtctgcggtctcacaaagtcttc
8	exon8	cgagtgcccctcaccagcatg	ggagactcccctggcaggacaa
9	exon9	gggagacaagtccagcccagcaa	agcccacacttgctgtcccttg
10	exon10	acttggaaatgccctcacccaga	cacctataggcaccatcagtcag
11	exon11	aaacgtccgttcctccactct	aacccacagctgggattaccatt
12	exon12	gccagtggctcaaaagacaggct	ggaactgctgatcagtttgggaga
13	exon13	cccttttccccagctgacgcaaa	gtctaaagcaggccaagacaaatg
14	exon14	caggaaggtattccagttacatatga	acccatgaagctgtgccagctgt
15	exon15	ctttcctatcccaaacaatacct	ccccaccatcccccatgcagt
16	exon16	gagccagagaccttcacaaggtcccct	cccttgccacttaccacaag
17	exon17	gggactggatggcttggcatggt	ctgtatatgtaggtgccttatacatg
18	exon18	agggtctaaacccccagggtca	cccagctggcttcagggacaaa
19	exon19	gaggccaaaggctgctactcag	cctgtcccctctgggtggaact
20	exon20	cagtcatctcttcaaccatccaac	tgacctgactttccagctggaga
21	exon21	tccaggcttcatgtccacctgtct	tctcccgcaccggcaatggt
22	exon22	agtggggagctgttcccatcct	ggaccgcctcccactcc
23	exon23	ttgaaaaggaaatgtgctctggg	aacatcatgggtgatggccat
24	exon24	ctcaagcgaggtacagaattaaatga	gggctttcagatgcagacactgat
25	exon25	gcctgtctgatctccctgtgtga	gacctggagcctgagtggcc
26	exon26	ccatgctggggcctctgagaac	ggctctgatggctggccatgtg
27	exon27	cccagcgagcactttccatttg	gcttctccgtccagctgacttgta
28	exon28	aagtgggaggctggcatcgac	gtgctctcctccgtggccacgc
29		gagcccagccgtgggcatcct	gtccccactcaccatgggcag
30		ccaaccagataagcctcatcaaca	ccgcctgctgacggaagagga
31		tgcacagtgatgctggctggaa	gaagaggcacagcatgctgttgg
32		tgctgcaacgctctttgaagcat	aaaggctgcttttcagtgtgtcct
33		ggaccgtgagtccatcgtgtga	agcccattcacaacatatacagtct
